# Supplementary material for: Tumour-associated high endothelial venules drive portal-specific immune evasion in lymph nodes via ALOX12
Source: Nat Commun. 2026 May 11;17:6364. doi: 10.1038/s41467-026-72412-w (PMC13376640; doi:10.1038/s41467-026-72412-w)
Supplement: Supplementary file 3 — Supplementary Dataset 1 [file 41467_2026_72412_MOESM3_ESM.xlsx]

## Sheet: Sheet1
Supplementary Dataset 1. Clinical features of the ALN-positive cohort from the Sun Yat-Sen Memorial Hospital (n = 457).
Characteristic	N	%
Age group
≤ 45	132	29
> 45	325	71
Menopausal status
premenopause	163	36
menopause	294	64
Tumour size
≤ 2 cm	148	32
> 2 cm	309	68
Grade
1/2	256	56
3	201	44
Molecular subtypes
HR+HER2-	225	50
HR+HER2+	115	25
HR-HER2-	41	9
HR-HER2+	76	16
LVI
Absent	146	32
Present	311	68
KI67
Low	126	28
High	331	72
Radiotherapy
Yes	285	62
No	172	38
Chemotherapy
Yes	371	81
No	86	19
Endocrine therapy
Yes	349	76
No	108	24
Heart failure
Yes	13	3
No	429	94
Unknown	15	3
Stroke
Yes	9	2
No	430	94
Unknown	18	4
Myocardial infarction
Yes	6	1
No	438	96
Unknown	13	3
Hypertension
Yes	149	33
No	299	65
Unknown	9	2
Hyperlipidemia
Yes	38	8
No	402	88
Unknown	17	4
Diabetes
Yes	41	9
No	390	85
Unknown	26	6
Abbreviations: HR, hormone receptor; HER2, human epidermal growth factor receptor; ALN, axillary lymph node; LVI, lymphovascular invasion.
