# Supplementary material for: Tumour-associated high endothelial venules drive portal-specific immune evasion in lymph nodes via ALOX12
Source: Nat Commun. 2026 May 11;17:6364. doi: 10.1038/s41467-026-72412-w (PMC13376640; doi:10.1038/s41467-026-72412-w)
Supplement: Supplementary file 6 — Supplementary Dataset 4 [file 41467_2026_72412_MOESM6_ESM.xlsx]

## Sheet: Sheet1
Supplementary Dataset 4. A list of oligonucleotides used in the study.
Primers for qRT-PCR gene expression analysis
Primer pair name	Forward primer	Reverse primer
Human GAPDH	TGTGGGCATCAATGGATTTGG	ACACCATGTATTCCGGGTCAAT
Human ALOX12	ATGGCCCTCAAACGTGTTTAC	GCACTGGCGAACCTTCTCA
Mouse Gapdh	AATGGATTTGGACGCATTGGT	TTTGCACTGGTACGTGTTGAT
Mouse Alox12	TCCCTCAACCTAGTGCGTTTG	CCTCGGGAACGTCGAAGTC
Mouse Isg15	GGTGTCCGTGACTAACTCCAT	CTGTACCACTAGCATCACTGTG
Mouse Irf7	GCGTACCCTGGAAGCATTTC	GCACAGCGGAAGTTGGTCT
Mouse Isg20	TGGGCCTCAAAGGGTGAGT	CGGGTCGGATGTACTTGTCATA
Primers for characterization and sequencing of the mouse
R26-LSL-sLP-mCherry	CTCAGACGAGTCGGATCTCCCTT	CTCACCAGGAGCCTGCCAAGTA
Alox12fl/fl	AGGTGGATTTCACTGAGGCG	CTCTTCCAGACCAGAATCCCA
Chst4-CreERT2 wild-type	ACTTTGCAGAGGGATCTGGAC	GCCTGGGTTCATGTAGGCAT
Chst4-CreERT2 mutant	ACTTTGCAGAGGGATCTGGAC	ACATCTTCAGGTTCTGCGGG
Alox12fl/fl;Chst4-CreERT2	AGGTGGATTTCACTGAGGCG	CTCTTCCAGACCAGAATCCCA
Primers for plasmid construction (eukaryotic)
His6-MBP-3C-ADAR1 p150	TACCGGACTCAGATCTCGAGCGCCACCATGCACCATCACCATCACCACGGTTCTTCTATGAAAATCG	GATCCCGGGCCCGCGGTACCGTGGATTGGAAGTACAGGTTTTCGTCATTGGGTACTGGACAG
His6-MBP-3C-ADAR1 p150 (V669A)	TACCGGACTCAGATCTCGAGCGCCACCATGCACCATCACCATCACCACGGTTCTTCTATGAAAATCG	GATCCCGGGCCCGCGGTACCGTGGATTGGAAGTACAGGTTTTCGTCATTGGGTACTGGACAG
His6-MBP-3C-ADAR1 p150 (V677A)	TACCGGACTCAGATCTCGAGCGCCACCATGCACCATCACCATCACCACGGTTCTTCTATGAAAATCG	GATCCCGGGCCCGCGGTACCGTGGATTGGAAGTACAGGTTTTCGTCATTGGGTACTGGACAG
His6-MBP-3C-ADAR1 p150 (L681A)	TACCGGACTCAGATCTCGAGCGCCACCATGCACCATCACCATCACCACGGTTCTTCTATGAAAATCG	GATCCCGGGCCCGCGGTACCGTGGATTGGAAGTACAGGTTTTCGTCATTGGGTACTGGACAG
His6-MBP-3C-ADAR1 p150 (V677A /L681A)	TACCGGACTCAGATCTCGAGCGCCACCATGCACCATCACCATCACCACGGTTCTTC	GATCCCGGGCCCGCGGTACCGTGGATTGGAAGTACAGGTTTTCGTCATTGGGTACTGGACAG
Primers for characterization and sequencing of cell line
GFP-tagged ADAR1 p150	TTTCTCTATCGATAGGTACCACGGCCACAGGTGCGGGCCTTGCCGGCACTATGTCTCAAGGGGAGCAC	CCGGCCGCCCCGACTCTAGAGAGCATTTGCTTATCAAGTGTGAG
Primers for plasmid construction (prokaryotic)
His6-3C-ADAR1 p1501-250-EGFP	AAGAAGGAGATATACCATGCACCATCACCATCACCACGG	CGAGTGCGGCCGCAAGCTTTTACTTGTACAGCTCGTCCATGC
His6-3C-ADAR1 p150251-1178-EGFP	AAGAAGGAGATATACATGCACCATCACCATCACCACGG	CGAGTGCGGCCGCAAGCTTTTACTTGTACAGCTCGTCCATGC
ADAR1 p110-EGFP	AAGAAGGAGATATACATGCACCATCACCATCACCACGG	CGAGTGCGGCCGCAAGCTTTTACTTGTACAGCTCGTCCATGC
His6-3C-ADAR1 p110 (V429A/L433A)-EGFP	AAGAAGGAGATATACATGCACCATCACCATCACCACGG	CGAGTGCGGCCGCAAGCTTTTACTTGTACAGCTCGTCCATGC
sgRNAs
Name	1	2
Ctrl	ATGACACTTACGGTACTCGT
Mouse Sema3c	GGACAGACTAAAGTACTCAG	TCTAAGTGTGAATCTGGCAA
Mouse Nrg1	GTCGTTGCCAAAACTACGTAA	GTGGAATCAACAAAGCGTCCC
Mouse Tff2	GTGCTTTGACTCTAGCGTCGC	GTACCCGGGCATCAGTCCCG
Mouse Apoc4	GCTCTGCAAAGACCGGACTA	GCAGCCGCTGGAGCCTGGTAA
Mouse Rbp4	GAGGGGCCCCGCGTGCGTTC	GCTCACCCTGCAGTCGCGCT
Mouse Ifih1	GTGGAGGCCCTAGAGCACAG	ATGGACGCAGATGTTCGTGG
Mouse Zbp1	CAGGTGTTGAGCGATGACGG	GAGCCTGCAACATGGAGCAT
Mouse Adar1	GTTCCAAGTCAATCAGCACTG	GGAGATACCCGCAGCCACAG
Mouse Socs1	TGATGCGCCGGTAATCGGAGTGG	CCGATTACCGGCGCATCACGCGG
Mouse Ptpn2	CCACTCTATGAGGATAGTCATGG	CAGCTTAGTTGACATAGAAGAGG
