# Supplementary material for: Tumour-associated high endothelial venules drive portal-specific immune evasion in lymph nodes via ALOX12
Source: Nat Commun. 2026 May 11;17:6364. doi: 10.1038/s41467-026-72412-w (PMC13376640; doi:10.1038/s41467-026-72412-w)
Supplement: Supplementary file 10 — Source data [file 41467_2026_72412_MOESM10_ESM.xlsx]

## Sheet: Fig.1b
	Fig. 1b	paravascular	adhensive	transendothelial	intravascular
	Percentage(%)	100	0	0	0
		100	0	0	0
		100	0	0	0
		100	0	0	0
		100	0	0	0
		100	0	0	0
		100	0	0	0
		100	0	0	0
		100	0	0	0
		100	0	0	0
		100	0	0	0
		100	0	0	0
		100	0	0	0
		100	0	0	0
		100	0	0	0
		100	0	0	0
		100	0	0	0
		100	0	0	0
		100	0	0	0
		100	0	0	0
		100	0	0	0
		100	0	0	0
		100	0	0	0
		100	0	0	0
		100	0	0	0
		100	0	0	0
		100	0	0	0
		100	0	0	0
		100	0	0	0
		100	0	0	0
		100	0	0	0
		100	0	0	0
		100	0	0	0
		100	0	0	0
		100	0	0	0
		100	0	0	0
		100	0	0	0
		100	0	0	0
		100	0	0	0
		100	0	0	0
		100	0	0	0
		100	0	0	0
		100	0	0	0
		100	0	0	0
		100	0	0	0
		100	0	0	0
		100	0	0	0
		76.38	23.62	0	0
		89.91	10.09	0	0
		67.96	32.04	0	0
		76.76	23.24	0	0
		81.36	18.64	0	0
		71.56	28.44	0	0
		70	30	0	0
		72.97	27.03	0	0
		75.48	24.52	0	0
		55.06	21.34	23.6	0
		63.29	28.5	8.21	0
		63.55	20.56	15.89	0
		49.3	40.85	9.85	0
		74.55	7.27	18.18	0
		84.71	4.71	10.58	0
		67.35	28.57	4.08	0
		64.61	23.09	7.69	4.61
		69.7	16.16	8.08	6.06
		66.01	17.48	10.68	5.83
		70.46	16.12	9.06	4.36
		89.11	4.95	3.96	1.98

## Sheet: Fig. 2b
	Fig. 2b	HEVs	non-HEVs
	Percentage(%)	88	12
		77.273	22.727
		75	25
		93.75	6.25
		96.875	3.125
		79.06	20.94

## Sheet: Fig. 2j
	Fig. 2j	BVM3	HEVM3
	Relative CD40 MFI	149.406	11.7015
		141.558	12.2508
		109.5	16.1149
		133.554	19.1313
		90.7105	14.3985
		159.118	25.5015

## Sheet: fig. 2k
	fig. 2k	BVM3	HEVM3
	Relative CD80 MFI	40.0111	6.078
		35.2451	9.0613
		36.2312	13.8635
		43.2563	16.7855
		29.234	10.8858
		53.9192	17.8997

## Sheet: Fig. 2m
	Fig. 2m	BVM3	HEVM3
	Granzyme B+CD8+ T(%)	10.2	4.34
		13.96	3.85
		9.87	3.59
		10.1	5.88
		10.64	3.91
		8.86	4.41

## Sheet: Fig. 2n
	Fig. 2n	BVM3	HEVM3
	No. of CD8+ T	8.733	4
		6.6	3.467
		6.8	2.8
		5.933	2.533
		7.267	2.067
		10.4	1.6

## Sheet: Fig. 2o
	Fig. 2o	BVM3	HEVM3
	% of MDSCs	0.105	0.115
		0.095	0.137
		0.082	0.152
		0.085	0.111
		0.068	0.131
		0.073	0.136

## Sheet: Fig. 2p
	Fig. 2p	BVM3	HEVM3
	% of Foxp3+CD4	1.18	6.65
		1.3	5.99
		1.36	6.48
		1.08	5.47
		1.17	6.08
		1.69	7.7

## Sheet: Fig. 3g
	Fig. 3g	WT	Alox12-KO
	12-HETE content	0.9979	0.0238
		0.9805	0.0518
		1.0216	0.0775

## Sheet: Fig. 3i
	Fig. 3i	% of cl.caspase3+ tumor cells in LN
	WT	7.3	5.997	5.587	8.803	5.303	6.597
	Alox12-KO	6.91	6.257	7.333	5.977	8.8	8.593
		% of cl.caspase3+ tumor cells in lung
	WT	5.67	4.513	1.897	4.6	3.417	3.887
	Alox12-KO	20.287	19.547	14.463	17.34	13.56	19.35

[truncated: 88 more sheets: Fig. 3j, Fig. 3k, Fig. 4b, Fig. 4c, Fig. 4e, Fig. 4l, Fig. 4m, Fig. 5a, Fig. 5b, Fig. 5c, Fig. 5f, Fig. 5g, Fig. 5h, Fig. 5i, Fig. 5k, Fig. 5l, Fig. 6p, Fig. 6q, Fig. 7a, Fig. 7b …]
